# Supplementary material for: M6A methylation of DEGS2, a key ceramide-synthesizing enzyme, is involved in colorectal cancer progression through ceramide synthesis
Source: Oncogene. 2021 Aug 6;40(40):5913–24. doi: 10.1038/s41388-021-01987-z (PMC8497269; doi:10.1038/s41388-021-01987-z)
Supplement: Supplementary file 3 — table S1 [file 41388_2021_1987_MOESM3_ESM.xlsx]

## Sheet: Sheet1
Gene	Primer	Sequence（5'-3'）
GAPDH	Forward	GCACCGTCAAGGCTGAGAAC
	Reverse	TGGTGAAGACGCCAGTGGA
DEGS2	Forward	GGTGCCTGTGCCCTACATTA
	Reverse	GGCCTCAAGCTCCACTCATC
METTL3	Forward	CGTACTACAGGATGATGGCTTTC
	Reverse	TTTCATCTACCCGTTCATACCC
METTL14	Forward	TTTCTCTGGTGTGGTTCTGG
	Reverse	AAGTCTTAGTCTTCCCAGGATTG
WTAP	Forward	TAATGGCGAAGTGTCGAATG
	Reverse	TGCTTCAAGTTGTGCAATACG
FTO	Forward	TCTGACCCCCAAAGATGATG
	Reverse	CTCGGAGAATTAGTTTAGGATATTTCA
ALKBH5	Forward	CCTGAGCAGCTCCGTGTTAC
	Reverse	CCAGGATCCGTGGCCTGTG
IGF2BP1	Forward	GCTCCTTTATGCAGGCTCCC
	Reverse	TTGGAGTCAGGTGTTTCGGG
IGF2BP2	Forward	AAGCTAAGCGGGCATCAGTT
	Reverse	CGCAGCGGGAAATCAATCTG
IGF2BP3	Forward	TCCCAGCTCTATCAGTCGGT
	Reverse	CTTCCCTGAGCCTTGAACTG
YTHDF1	Forward	ACCTGTCCAGCTATTACCCG
	Reverse	TGGTGAGGTATGGAATCGGAG
YTHDF2	Forward	AGCCCCACTTCCTACCAGATG
	Reverse	TGAGAACTGTTATTTCCCCATGC
